# Supplementary material for: Reticular Coordination Induced Interfacial Interstitial Carbon Atoms on Ni Nanocatalysts for Highly Selective Hydrogenation of Bio-Based Furfural under Facile Conditions
Source: Nanomaterials (Basel). 2023 Jan 10;13(2):285. doi: 10.3390/nano13020285 (PMC9861954; doi:10.3390/nano13020285)
Supplement: Supplementary file 1 [file nanomaterials-13-00285-s001.zip]

Archive with 1 entries (1 files):
- nanomaterials-2122342-supplementary.pdf
